# Supplementary material for: Methodology for Whole-Genome Sequencing of Methicillin-Resistant Staphylococcus aureus Isolates in a Routine Hospital Microbiology Laboratory
Source: J Clin Microbiol. 2019 May 24;57(6):e00180-19. doi: 10.1128/JCM.00180-19 (PMC6535593; doi:10.1128/JCM.00180-19)
Supplement: Supplemental file 1 [file JCM.00180-19-sd001.xlsx]

## Sheet: Table S1
Table S1. Objectives for each of the ten sequencing runs.
Run number	Objective of sequencing run	Number of test MRSA isolates multiplexed	Number of E. coli isolates multiplexed	Total number of isolates multiplexed including the no-template control	Output of run (GB)
1	Identify the maximum number of MRSA isolates that can be multiplexed per sequencing run	18	1	21	4.1
2		14	1	17	5.2
3		21	2	24	4.5
4	Baseline run prior to changing the library preparation protocol	21	1	24	6
5	Assess the effect of the modified library preparation protocol	21	1	24	4.3
6	Repeatability	18	1	20	4.3
7	Reprodubility	21	1	24	5
8		21	1	24	5
9		21	1	24	2.5
10	Deliberate contamination experiment	not applicable	1	not applicable	not applicable

## Sheet: Table S2
Table S2. Results of the evaluation to maximize the number of isolates per sequencing run using the Illumina MiniSeq with a run time of 13 hours. The target minimum depth of coverage was 20x.
Run	Number of isolates multiplexed	Isolate name	Test or control	Post-library DNA quantity (ng/ul)	Mean depth of coverage	Standard deviation of depth of coverage	Proportion of the genome covered
1	21	SASCBU35	Test	15.5	52.58	20.95	99.9
		SASCBU17	Test	16.8	53.22	22.11	97.6
		SASCBU18	Test	13.8	62.27	24.08	97.7
		SASCBU25	Test	14.7	74.34	24.26	97.7
		H050960412	Test	17.2	68.66	21.74	100
		NCTC 6571	Test	15.5	48.05	21.55	93.6
		MPROS1839	Test	23.8	54.46	21.93	100
		MPROS2508	Test	19.9	67.08	29.02	100
		MPROS2264	Test	13.5	50.86	25.67	98.6
		MPROS0292	Test	16.7	62.36	21.32	100
		MPROS2066	Test	17.5	75.06	32.54	94.6
		MPROS1689	Test	10.3	44.88	11.1	99.8
		MPROS0947	Test	18.9	60.9	27.89	94.6
		MPROS2402	Test	16	65.78	26.45	94.6
		MPROS0541	Test	15.4	62.98	29	93.8
		MPROS1125	Test	18.7	77.19	31.72	93.8
		MPROS2412	Test	19.7	75.82	33.68	93.8
		MPROS0158	Test	18.1	63.36	30.63	93.8
		MPROS0386	Control	14.4	54.7	14	99.8
		E. coli NCTC 10418	Control	14.7	1.03	5.66	4.5
		Water	Control	<0.01	0	0.01	0
2	17	SASCBU35	Test	7.1	40.93	17.4	94.6
		SASCBU17	Test	15.4	62.33	24.15	93.3
		SASCBU18	Test	6.5	32.95	15.94	92.1
		SASCBU25	Test	12.4	110.04	34.43	95.3
		H050960412	Test	13.1	78.68	21.04	96.7
		NCTC 6571	Test	19	247.34	95.41	92.1
		MPROS1839	Test	8.9	121.36	33.74	92.2
		MPROS2508	Test	14.9	135.36	37.45	90
		MPROS2264	Test	15.6	153.06	45.7	87.3
		MPROS0292	Test	15.9	125.13	37.2	93.3
		MPROS2066	Test	13.8	54.01	24.86	91.1
		MPROS1689	Test	16.1	104.77	21.11	99.8
		MPROS947	Test	13	44.49	21.4	91.2
		MPROS2402	Test	4.7	35.29	15.21	92.5
		MPROS0386	Control	15.7	139.11	26.76	99.4
		E. coli NCTC 10418	Control	7.3	1.07	6.01	1.9
		Water	Control	<0.01	0	0.05	89.3
3	24	SASCBU17	Test	3.5	17.9	7.28	93.8
		SASCBU18	Test	10	68.61	24.29	93.7
		SASCBU25	Test	11.7	64.5	20.85	95.5
		H050960412	Test	9.9	74.37	19.64	97.8
		MPROS1839	Test	7.4	79.9	24.42	92.7
		MPROS2508	Test	6.6	39.22	12.89	93.7
		MPROS2264	Test	4.6	29.79	12.44	90.1
		MPROS2239	Test	9.7	67.97	24.69	90.6
		MPROS0386	Test	3.3	21.34	5.97	99.3
		MPROS2066	Test	9.1	44.12	19.64	92.2
		MPROS1560	Test	9.3	40.11	18	92.2
		MPROS1689	Test	17	106.74	22.1	99.8
		MPROS0158	Test	7.5	59.49	29.13	90.1
		MPROS2402	Test	9.1	28.1	11.68	93.7
		MPROS0541	Test	18.7	86.23	37.13	89.9
		MPROS1125	Test	11.5	94.64	38.11	92
		MPROS0046	Test	28	99.06	41.82	89.9
		MPROS0238	Test	11.8	39.51	19.55	89.5
		MPROS2412	Test	12.6	65.01	28.55	90.5
		MPROS0158	Test	11.2	77.7	35.14	90.1
		MPROS0386	Control	8	38.03	9.79	99.3
		E. coli NCTC12241	Control	3.8	0.68	4.62	1.9
		E. coli NCTC12241	Control repeat	11.2	1.32	9.95	1.9
		Water	Control	<0.01	0	0.04	16.4
Red text indicates isolates/metrics that failed quality control.

## Sheet: Table S3
Table S3. Results of the evaluation of modifications in the Illumina Nextera DNA flex kit protocol. The target minimum depth of coverage was 20x.
Run number	Library preparation protocol	Number of isolates multiplexed	Output of run (GB)	Isolate name	Test or control	Post-extraction DNA quantity (ng/ul)	DNA quantity input into library preparation	Fastq file size (MB)	Mean depth of coverage	Standard deviation of depth of coverage	Proportion of the reference genome covered
4	Original	24	6	H050960412	Test	9	270	141	71.81	20.58	97.2
				MPROS0046	Test	14	420	208	98.82	44.7	88.9
				MPROS0292	Test	8.4	252	171	87.43	25.84	96.2
				MPROS0541	Test	8.8	264	113	53.38	25.89	89.9
				MPROS0659	Test	9.1	273	191	97.12	24.7	95.3
				MPROS0688	Test	6.2	186	195	97.81	35.42	94
				MPROS0947	Test	20.4	306	77	37.07	15.67	93
				MPROS0947	Test	20.4	306	187	93.32	36.11	93.1
				MPROS1125	Test	8.8	264	182	88.71	37.82	91.6
				MPROS1689	Test	9	270	173	91.98	20.52	99.9
				MPROS1839	Test	13.4	402	193	94.94	31.2	90.6
				MPROS2044	Test	5.8	174	147	74.64	21.41	95.6
				MPROS2066	Test	32	480	179	89.84	34.85	93
				MPROS2239	Test	9.8	294	162	75.89	29.68	88.5
				MPROS2264	Test	17.1	256.5	183	87.81	32.65	90
				MPROS2335	Test	8.4	252	128	62.46	24.03	93.3
				MPROS2508	Test	8.2	246	110	52.68	21.14	91.6
				SASCBU17	Test	12.3	369	180	70.38	27.02	93.2
				SASCBU18	Test	11.1	333	115	89.74	32.31	93.5
				SASCBU25	Test	7.8	234	146	58.81	19.19	95.2
				SASCBU35	Test	7.8	234	143	73.71	26.32	94.7
				MPROS0386	Control	8.2	246	181	98.09	21.24	99.5
				NCTC 12241	Control	5.6	168	123	1.09	9.27	1.9
				Water	Control	<0.01	0	0.05	0	0.04	13.6
5	Modified (15 minute tagmentation reduced to 5 minutes, pooling post PCR and pre bead clean-up)	24	4.3	H050960412	Test	4.3	129	112	57.99	18.28	97
				MPROS0046	Test	6.7	201	120	57.83	27.28	89.6
				MPROS0292	Test	8.2	246	110	55.81	19.07	95.2
				MPROS0541	Test	6.1	183	115	55.29	26.47	89.3
				MPROS0659	Test	7.4	222	119	60.81	19.33	95.1
				MPROS0688	Test	5.4	162	112	54.98	25.35	92.2
				MPROS0947	Test	6.6	198	106	51.53	24.05	91.5
				MPROS1125	Test	4.7	141	124	60.56	25.68	91.9
				MPROS1560	Test	3.8	114	111	54.4	24.45	91.7
				MPROS1839	Test	6.1	183	119	59.82	18.78	93
				MPROS2044	Test	6.6	198	117	59.46	18.99	95
				MPROS2066	Test	3	90	90	43.35	21.7	90.7
				MPROS2239	Test	8.4	252	113	52.64	24.98	86.7
				MPROS2264	Test	5.7	171	120	55.91	27.33	86.3
				MPROS2335	Test	12.8	384	133	68.53	21.87	96.7
				MPROS2402	Test	5.5	165	105	52.53	20.71	93.9
				MPROS2508	Test	10	300	105	51.11	19.6	92.5
				SASCBU17	Test	8.9	267	109	54	22.03	92.9
				SASCBU18	Test	6.8	204	123	61.86	23.28	93.6
				SASCBU25	Test	6.6	198	97	48.89	16.73	95.2
				SASCBU35	Test	3.2	96	97	50.08	19.54	95
				MPROS0386	Control	6.6	198	132	70.36	15.5	99.4
				NCTC 12241	Control	7.2	216	114	1	9.03	1.9
				Water	Control	<0.01	0	0.06	0	0.1	67.3

## Sheet: Table S4
Table S4. SNP matrices showing the expected genetic relatedness of isolates in the reproducibility experiment based on the original sequence data.
Cluster	ST		SASCBU17	SASCBU18	SASCBU25	SASCBU35
Cluster 1	2371	SASCBU17
Cluster 1	2371	SASCBU18	0
Cluster 1	2371	SASCBU25	5	5
Unrelated to Cluster 1	22	SASCBU35	>100	>100	>100
			MPROS1839	MPROS2508	MPROS2264	MPROS2239	MPROS0292
Cluster 2	22	MPROS1839
Cluster 2	22	MPROS2508	0
Cluster 2	22	MPROS2264	5	5
Cluster 2	22	MPROS2239	2	2	7
Cluster 2	22	MPROS0292	20	20	21	22
			MPROS2066	MPROS1560	MPROS0947	MPROS2402
Cluster 3	30	MPROS2066
Cluster 3	30	MPROS1560	0
Cluster 3	30	MPROS0947	27	27
Unrelated to Cluster 3	30	MPROS2402	>100	>100	>100
			MPROS0541	MPROS1125	MPROS0046
Cluster 4	5	MPROS0541
Cluster 4	5	MPROS1125	3
Cluster 4	5	MPROS0046	8	9
			MPROS0688	MPROS2335
Cluster 5	22	MPROS0688
Cluster 5	22	MPROS2335	2
			MPROS0659	MPROS2044
Cluster 6	22	MPROS0659
Cluster 6	22	MPROS2044	3

## Sheet: Table S5
Table S5. Summary quality control metrics for each of the ten sequencing runs.
				Test MRSA isolates				Positive control					Negative control			No template control
Run number	Objective of run	Number of isolates multiplexed	Output data (GB)	Median (range) depth of coverage	Median (range) percentage match to the reference	Median (range) match to S. aureus	Number of isolates failing QC	Match to S. aureus	ST	mecA	Depth of coverage	Percentage match to the reference	Highest matching species	ST	mecA	Highest number of fragments matching a species
1	Maximum isolates to multiplex	21	4.1	63x (45-77x)	97.6% (93.6-100%)	86% (78-89%)	0	88.69	22	Present	55	99.8	E. coli	ND	Absent	31
2	Maximum isolates to multiplex	17	5.2	92x (33-247x)	92.4% (87.3-99.8%)	85% (81-89%)	0	88.55	22	Present	139	99.4	E. coli	ND	Absent	57
3	Maximum isolates to multiplex	24	4.5	65x (18-107x)	92.2% (89.5-99.8%)	83% (83-89%)	1	89.39	22	Present	38	99.3	E. coli	ND	Absent	104
4	Original library protocol	24	6	87x (37-99x)	93.2% (88.5-99.9%)	86% (81-89%)	0	88.39	22	Present	89	99.5	E. coli	ND	Absent	47
5	Modified library protocol	24	4.3	55x (43-69x)	92.9% (86.3-97.0%)	86% (80-89%)	0	88.94	22	Present	70	99.4	E. coli	ND	Absent	287
6	Repeatability	20	4.3	83x (2-101x)	98.6% (55-100%)	87% (84-90%)	3	89.25-89.64	22	Present	85-98	99.8	E. coli	ND	Absent	70
7	Reproducibility	24	5	48x (20-57x)	98.4% (93.5-100%)	85% (77-89%)	0	89.84	22	Present	53	99.8	E. coli	ND	Absent	14
8	Reproducibility	24	5	64x (53-89x)	93.5% (87-97.4%)	85% (77-90%)	0	89.21	22	Present	80	99.4	E. coli	ND	Absent	226
9	Reproducibility	24	2.5	33x (1-39x)	98.6% (28.2-100%)	86% (80-89%)	1	90.21	22	Present	41	99.8	E. coli	ND	Absent	118
ND = Not determined
n/a = not applicable

## Sheet: Table S6
Table S6. Results of contamination analysis of 9 sequencing runs based on Kraken identification.
Run number	Isolate number	Staphylococcus aureus	E. coli	Alistipes shahii	Alistipes finegoldii	Akkermansia muciniphila	Bacillus anthracis	Bacillus cereus	Bacteroides dorei	Bacteroides fragilis	Bacteroides vulgatus	Bifidobacterium adolescentis	Bifidobacterium longum	Bradyrhizobium sp. ORS 285	Burkholderia dolosa	Clostridium botulinum	Cronobacter condimenti	Enterobacter cloacae complex	Enterobacter sp. HK169	Enterococcus durans	Enterococcus faecalis	Escherichia albertii	Escherichia fergusonii	Flavornifractor plautii	Klebsiella pneumoniae	Lactobacillus fermentum	Lactobacillus pentosus	Lactobacillus salivarius	Lelliottia amnigena	Macrococcus caseolyticus	Macrococcus sp. IME1552	Obesumbacterium proteus	Planococcus donghaensis	Prevotella dentalis	Psuedomonas aeruginosa	Pseudomonas fluorescens	Salmonella enterica	Shigella boydii	Shigella dysenteriae	Shigella flexneri	Staphylococcus argenteus	Staphylococcus capitis	Staphylococcus carnosus	Staphylcoccus epidermidis	Staphylococcus equorum	Staphylococcus haemolyticus	Staphylococcus lugdunensis	Staphylococcus nepalensis	Staphylococcus pasteuri
1	H050960412	85.91
	MPROS0158	86.33														0.01				0.04	0.01													0.04										0.01		0.01
	MPROS0292	82.39													0.01																													0.07		0.13
	MPROS0541	83.96													0.01																										0.01
	MPROS0947	85.22													0.01
	MPROS1125	88.03																																							0.01
	MPROS1689	88.87
	MPROS1839	83.36																																										0.08		0.14
	MPROS2066	85.79
	MPROS2264	80.86													0.01															0.08														0.07		0.14
	MPROS2402	89.01					0.01								0.01
	MPROS2412	85.9													0.01																		0.01			0.01						0.01
	MPROS2508	78.06													0.01															0.1														0.07		0.14
	NCTC6571	88.4													0.01																														0.02		0.03	0.31
	SASCBU17	85.64													0.01																																0.04
	SASCBU18	84.94																																													0.06
	SASCBU25	87.99																																													0.06
	SASCBU35	85.87													0.01																															0.01
	MPROS0386	88.69													0.01
	NCTC10418		22.55															0.03				0.02	0.01		0.14							0.03					0.07	0.01		0.01
	WaterL1	f31											f1
2	H050960412	85.47													0.01
	MPROS0292	81.99													0.01																													0.07		0.12
	MPROS0947	84.95													0.01
	MPROS1689	88.35													0.02
	MPROS1839	83.29													0.01																					0.01								0.07		0.15
	MPROS2066	84.96													0.01
	MPROS2264	80.89													0.01															0.08														0.07		0.13
	MPROS2402	86.61													0.01
	MPROS2508	80.62													0.01															0.08														0.07		0.14
	NCTC 6571	87.62													0.01																										0.01						0.03	0.48
	SASCBU17	85.27													0.01																										0.01						0.06
	SASCBU18	84.41													0.01																										0.01						0.04		0.01
	SASCBU25	87.61													0.01																										0.06
	SASCBU35	85.94													0.01												0.01														0.01					0.02
	MPROS0386	88.55													0.01
	NCTC 10418	0.01	21.86											0.01	0.01		0.02		0.01			0.01	0.02		0.1				0.01			0.01				0.01	0.05	0.02	0.01	0.02
	Water	f57
3	H050960412	87.53
	MPROS0046	86.2
	MPROS0158	84.64														0.01				0.08	0.03							0.01						0.08										0.02		0.01
	MPROS0158B	84.64														0.01				0.07	0.05							0.01						0.08										0.02		0.01
	MPROS0238	86.16
	MPROS0386B	89.3																								0.01
	MPROS0541	86.3																																							0.01
	MPROS1125	88.08																																							0.01
	MPROS1560	86.8
	MPROS1689	89.17
	MPROS1839	85.8																																										0.08		0.15
	MPROS2066	87
	MPROS2239	83.3																												0.05														0.08		0.14
	MPROS2264	84.26																												0.05														0.08		0.14
	MPROS2402	88.43
	MPROS2412	86.76
	MPROS2508	84.22																												0.04														0.08		0.15
	SASCBU17	86.91																																													0.06
	SASCBU18	86.63																																													0.06
	SASCBU25	88.23																																													0.06
	MPROS0386A	89.39
	NCTC 12241	0.01	50.64
	NCTC 12241B	0.01	56.44
	Water	f115	f104															f2																			2 F
4	H050960412	86.44
	MPROS0046	85.32
	MPROS0292	85.5																																										0.06		0.12
	MPROS0541	86.25						0.01							0.01																										0.01
	MPROS0659	85.07																																							0.01		0.01	0.01
	MPROS0688	85.79																																										0.16	0.13	0.04
	MPROS0947A	86.89
	MPROS0947B	87.13
	MPROS1125	87.5																																							0.01
	MPROS1689	88.64													0.01
	MPROS1839	83.04																																										0.06		0.12
	MPROS2044	85.23													0.01																										0.01			0.01
	MPROS2066	87.07													0.01
	MPROS2239	81.23																												0.07														0.06		0.11
	MPROS2264	83.56																												0.06														0.06		0.12
	MPROS2335	84.11																																										0.15	0.04	0.01
	MPROS2508	81.52													0.01															0.07														0.06		0.12
	SASCBU17	85.83																																													0.05	0.01
	SASCBU18	86.14																																													0.05
	SASCBU25	87.71																																													0.05
	SASCBU35	86.19																																												0.02
	MPROS0386	88.39
	NCTC 12241		54.21												0.01
	Water	f47
5	H050960412	86.85													0.01																					0.01
	MPROS0046	85.67																																		0.01
	MPROS0292	84.44																																										0.07		0.13
	MPROS0541	85.22
	MPROS0659	85.24													0.01
	MPROS0688	84.42													0.01																													0.14	0.13	0.05
	MPROS0947	85.86													0.01
	MPROS1125	87.87
	MPROS1560	86.27
	MPROS1839	85.02													0.01																													0.06		0.12
	MPROS2044	85.14													0.02																										0.01			0.01		0.01
	MPROS2066	85.26
	MPROS2239	79.84													0.01															0.08														0.06		0.11
	MPROS2264	81.07																												0.08														0.07		0.13
	MPROS2335	87.51																																										0.15	0.01	0.01
	MPROS2402	88.04													0.01
	MPROS2508	82.73																												0.06						0.01								0.07		0.09	0.01
	SASCBU17	85.96													0.01																										0.01			0.01			0.04		0.01
	SASCBU18	86.26													0.01																																0.05
	SASCBU25	87.68													0.01																																0.06
	SASCBU35	86.77																																												0.02
	MPROS0386	88.94													0.01
	NCTC 12241	0.03	54.43																			0.01															0.01
	WATER	f287
6	HO50960412R1	88.11													0.01
	HO50960412R2	88.33
	HO50960412R3	86.99
	MPROS0386R1	89.57
	MPROS0386R2	89.64	0.01												0.01
	MPROS0386R3	89.25																																											0.01
	SASCBU17R1	87.44										0.01																													0.01			0.01			0.05		0.01
	SASCBU17R2	86.26																																													0.05
	SASCBU17R3	85.54																																							0.01			0.01			0.04
	SASCBU18R1	85.94
	SASCBU18R2	86																																													0.06
	SASCBU18R3	83.92				0.01			0.01	0.01	0.01				0.02									0.01																				0.01			0.05
	SASCBU25R1	88.6																																													0.06
	SASCBU25R2	88.86																																													0.06
	SASCBU25R3	88.3													0.01																																0.07
	SASCBU35R1	87.02																																												0.01
	SASCBU35R2	86.21																																												0.01
	SASCBU35R3	85.34																																												0.02
	NCTC 12241		55.89
	WATER	f70		f2																				f2
7	H050960412	85.84
	MPROS0046	85.19
	MPROS0292	82.11																																										0.06		0.11
	MPROS0541	86
	MPROS0659	84.87													0.01																					0.01
	MPROS0688	83.34																																										0.13	0.2	0.09
	MPROS0947	84.6
	MPROS1125	88.02
	MPROS1560	83.92
	MPROS1839	81.78																																										0.06		0.12
	MPROS2044	84.32																																							0.01			0.01
	MPROS2066	86.85
	MPROS2239	77.54																												0.11														0.06		0.11
	MPROS2264	83.39																												0.05														0.07		0.13
	MPROS2335	83.65																																										0.11
	MPROS2402	87.6
	MPROS2508	77.15																												0.12														0.07		0.12
	SASCBU17	84.76													0.01																																0.05
	SASCBU18	84.18																																													0.06
	SASCBU25	88.21																																													0.06
	SASCBU35	85.88																																												0.01
	MPROS0386	89.84
	NCTC 12241	0.01	55.9																			0.01
	WATER	f14
8	H050960412	86.55																																		0.01
	MPROS0046	85.16
	MPROS0292	84.42																																										0.06		0.12
	MPROS0541	86.13																																							0.01			0.01		0.01
	MPROS0659	85.09													0.01																										0.01			0.01
	MPROS0688	84.96																																										0.09	0.1	0.04
	MPROS0947	86.53
	MPROS1125	87.89																																							0.01
	MPROS1560	85.5
	MPROS1839	83.79																																										0.08		0.14
	MPROS2044	84.85																																							0.01
	MPROS2066	85.54
	MPROS2239	80.28																												0.09														0.06		0.12
	MPROS2264	80.44																												0.09														0.07		0.12
	MPROS2335	84.3																																	0.01									0.09	0.06	0.03
	MPROS2402	88.35
	MPROS2508	82.45																												0.07														0.08		0.12
	SASCBU17	86.24													0.01																0.01
	SASCBU18	86.09																																													0.05
	SASCBU25	87.78																																													0.06
	SASCBU35	86.47													0.01																															0.01
	MPROS0386	89.21													0.01
	NCTC 12241		55.37																			0.01
	WATER	f226	f32		f2
9	H050960412	85.12
	MPROS0046	86.78
	MPROS0292	84.25																																										0.07		0.13
	MPROS0541	87.16													0.01
	MPROS0659	85.17													0.01																										0.01
	MPROS0688	85.04																																										0.13	0.16	0.05
	MPROS0947	87.34
	MPROS1125	88.88
	MPROS1560	87.69
	MPROS1839	83.14																																										0.06		0.13
	MPROS2044	84.51
	MPROS2066	84.43
	MPROS2239	77.39													0.01															0.13														0.06		0.11
	MPROS2264	81.04																												0.09														0.07		0.12
	MPROS2335	83.44																																										0.11	0.11	0.04
	MPROS2402	89.03
	MPROS2508	78.85																												0.12														0.06		0.13
	SASCBU17	85.21																																													0.06
	SASCBU18	84.93																																													0.06
	SASCBU25	88.7																																													0.06
	SASCBU35	85.79																																												0.01
	MPROS0386	90.21
	NCTC 12241	0.02	56.47
	WATER	f118
Numbers indicate the proportion of fragments matching to the species, with the exception of results for water where 'f' followed by a number indicates the number of fragments matching to the species.
[truncated: 13 more columns]
